# Supplementary material for: A plastid two-pore channel essential for inter-organelle communication and growth of Toxoplasma gondii
Source: Nat Commun. 2021 Oct 4;12:5802. doi: 10.1038/s41467-021-25987-5 (PMC8490419; doi:10.1038/s41467-021-25987-5)
Supplement: Supplementary file 4 — Source Data [file 41467_2021_25987_MOESM4_ESM.xlsx]

## Sheet: Fig 2c
Figure 2

## Sheet: Fig 3
Fig 3d
	Fig 3d			0			3			5			7
				105.4	101.6	110.5	77.5	51.7	76.5	66.7	71.4	27.9	2.34	3.35	3.11

## Sheet: Fig 4
	Fig 4b			TatiΔku80			TatiΔku80 + ATc			iΔTPC			iΔTPC + ATc
			days	mean	SD	N	mean	SD	N	mean	SD	N	mean	SD	N
			1	0.1992	0.2253	3	0.2108	0.4437	3	0.3172	0.3405	3	0.7189	0.3253	3
			2	0.5976	0.4521	3	0.2648	0.1678	3	1.0747	0.1515	3	0.9875	0.4109	3
			3	1.5946	0.2767	3	1.3512	0.5	3	1.7625	0.3661	3	1.8552	0.5165	3
			4	5.7195	2.1808	3	5.7856	2.7078	3	5.5176	0.3847	3	4.5884	0.9967	3
			5	23.985	6.8046	3	27.9104	8.6539	3	24.2934	1.9395	3	10.7812	2.0959	3
			6	66.4037	14.0059	3	72.7732	11.3992	3	66.951	4.1517	3	19.0886	2.7167	3
			7	100	16.7158	3	103.165	7.8158	3	95.7717	3.336	3	21.3013	3.0703	3
	Fig 4c		No ATc			ATc 4d			ATc 7d
		1	0	0.813008	2.15054	3.26087	4.46429	3.9604	12.8713	12.8205	12.844
		2	14.7059	15.4472	13.9785	34.7826	34.8214	36.6337	61.3861	59.8291	60.5505
		4	41.1765	40.6504	40.8602	50	46.4286	52.4753	21.7822	22.2222	22.0184
		8	32.3529	30.0813	32.2581	10.8696	13.3929	6.93069	3.9604	5.12821	4.58716
		16	11.7647	13.0081	10.7527	1.08696	0.892857	0	0	0	0
	Fig 4d		No ATc			ATc 4d			ATc 7d
			6.41176	6.43089	6.23656	3.77174	3.8125	3.42574	2.54455	2.62393	2.58716
				mean	SD		N
	Fig 4e		No Tet	129.375	16.6579		16
			With Tet	266.562	133.623		16
	Fig 4f		TatiΔKu80-ATc			TatiΔKu80+ATc			TPC-PI			TPC-PI+4d ATc			TPC-PI+7d ATc
		Attached	100	100	100	70.1	104	108	99.1	84.5	110.9	102.4	96.6	111.6	72.5	68.9	97
		Invaded	100	100	100	89.2	83.2	87.4	115.9	104.2	105.4	87.2	86.3	89.1	9.93	27	28.2

## Sheet: Fig 5
Fig 5d
	Fig 5d		iΔTPC-TR			ΔTPC-a			ΔTPC-a-TPC			ΔKu80-Tati
			115.8	73.9	108.6	124.99	103.1	64.75	64.9	75.5	145.1	100	100	100
	Fig 5f		iΔTPC			ΔTPC-a			ΔTPC-a-TPC
			104.55	97.12	85.21	14.12	11.45	11.09	88.94	81.85	84.56
				iΔTPC			ΔTPC			iΔTPC-a-TPC
				Mean	SD	N	Mean	SD	N	Mean	SD	N
			1	0.3271	0.1018	3	0.615	0.3529	3	0.0499	0.0725	3
			2	1.5709	0.3132	3	1.3414	0.5487	3	1.5373	0.1839	3
			3	7.7713	0.9767	3	1.9051	0.6064	3	8.4838	0.5889	3
			4	33.679	2.9744	3	3.5738	0.7481	3	33.7805	0.5734	3
			5	74.3437	7.8636	3	7.2857	1.1099	3	72.6197	1.5165	3
			6	95.6942	9.7534	3	12.2264	1.6588	3	85.115	3.5651	3
			7	100	9.3821	3	27.4791	3.8712	3	91.6687	5.2439	3
			8	92.5311	7.7174	3	45.9971	6.7543	3	82.6117	4.1948	3
			9	84.1657	6.5102	3	56.8776	6.9203	3	74.154	3.4269	3
			10	84.183	7.5113	3	65.6424	6.7047	3	75.6774	2.9101	3
	Fig 5g		No GGOH			2 μM GGOH
			5.68123	6.39627	6.79215	9.40794	10.9389	12.0801
			days	No GGOH			GGOH
			1	0.07085	0.084602	0.064494	0.098241	0.148336	0.082736
			2	0.130562	0.1198	0.133872	0.138962	0.143811	0.175958
			3	0.335809	0.217602	0.189029	0.436971	0.280079	0.312272
			4	0.538316	0.406794	0.644079	0.827926	0.537405	0.879073
			5	1.7572	0.600762	1.49112	2.87985	1.02164	2.30412
			6	3.94771	1.19235	3.95181	6.57575	2.31128	5.96391
			7	5.84917	3.51532	5.47912	8.53746	6.55496	10.6046
			8	5.68123	6.39627	6.79215	9.40794	10.9389	12.0801
	Fig 5h		No GGOH			2 μM GGOH
			16.2362	14.3631	15.3116	17.4827	14.6648	15.0894
			days	No GGOH			GGOH
			1	0.034088	0.019808	0.01664	0.035722	0.016471	0.015496
			2	0.056411	0.048666	0.035331	0.045928	0.037829	0.027559
			3	0.089921	0.238303	0.076432	0.10332	0.183198	0.060554
			4	0.215262	1.3956	0.190532	0.288793	1.20007	0.205408
			5	1.0245	3.43491	1.17395	1.46114	3.14678	1.15592
			6	3.32728	7.43154	4.45108	4.42742	7.44875	4.21854
			7	8.91631	11.2691	10.7235	11.0633	11.7401	10.0522
			8	16.2362	14.3631	15.3116	17.4827	14.6648	15.0894

## Sheet: Fig 6
	Fig 6c	ΔKu80-Tati	iTPC	ΔTPC-cm
		98.4574	113.657	74.4102
		73.2759	90.0635	103.902
		88.2486	107.986	104.809
		72.1416	113.43	117.06
		119.555	95.5082	107.532
		125.227	105.036	95.0545
		95.2813	100.726	82.804
		113.884	110.027	101.18
		103.221	96.1887	88.2486
		88.4755	85.5263	103.448
		113.884	118.194	85.7532
		110.708	98.4574	110.481
		90.2904	105.49	110.254
		80.5354	88.0218	83.0309
		113.884	93.4664	83.4846
		103.448	113.203	113.657
		123.639	105.717	90.0635
		98.0036	88.2486	99.8185
		100.953	113.657	103.675
		90.2904	105.717	110.935
		102.995	89.8367	105.944
		107.986	102.995	93.4664
		89.6098	82.804	85.2995
		96.1887	108.439	98.0036
	Fig 6d
		days	ΔTPC-a-iTPC			ΔTPC-a			ΔTPC-a-iTPC-P1m			ΔTPC-a-iTPC-P2m
		0	0.840406	1.17103	3.04985	0.198824	0.382979	0.912079	0.118626	0.382979	0.872364	0.178106	0.275777	0.260203
		1	1.22435	1.74959	3.74007	0.490543	0.729951	1.40099	0.391633	0.898527	1.14078	0.277017	0.806056	0.984662
		2	4.86467	5.99345	5.79293	0.61084	1.10475	1.6338	0.681013	1.01719	1.57491	0.730803	1.14812	0.981923
		3	28.4455	35.5581	19.3837	1.66778	3.79378	3.32512	1.74531	3.92226	2.80608	1.90203	2.79869	2.48425
		4	61.9097	71.3993	40.2753	4.13821	9.78069	5.61901	4.55991	8.49427	3.66612	5.00635	7.3527	4.88907
		5	81.083	87.2725	60.4533	7.49749	25.0884	14.1112	7.81628	22.0515	8.08683	8.89127	18.5777	10.3944
		6	90.3111	93.7717	74.1851	9.87536	37.1178	28.2936	9.96391	33.288	24.4604	11.5131	25.6072	25.1424
		7	92.9336	95.9894	82.0419	11.5852	42.9607	33.9893	11.6681	39.4869	30.9518	13.4919	29.6555	32.7883
		8	90.3906	90.1539	81.946	12.9753	46.5483	39.2646	12.8851	44.1	36	15.3355	32.374	36.7981
	Fig 6e					ΔTPC-iTPC			Pore1m			Pore2m
		1	ΔTPC	43.6893	38.2979	3.6036	4.13223	6.36364	40.5941	38.5417	39.2523	46.875	45.4545	50
		2	44	54.3689	57.4468	21.6216	21.4876	19.0909	57.4257	58.3333	57.9439	52.0833	52.7273	48.9796
		4	53.3333	1.94175	4.25532	45.0451	41.3223	46.3636	1.9802	3.125	2.80374	1.04167	1.81818	1.02041
		8	2.66667	0	0	23.4234	23.9669	20	0	0	0	0	0	0
		16	0	0	0	6.30631	9.09091	8.18182	0	0	0	0	0	0
			0
	Fig 6f					ΔTPC-iTPC			Pore1m			Pore2m
			ΔTPC	1.60194	1.70213	5.15315	5.49587	5.20909	1.63366	1.67708	1.66355	1.55208	1.58182	1.52041

## Sheet: Fig 7
	7b	Time(s)		ΔTPC	RH		7c
		0		118.407	106.751			Time(s)		ΔTPC	RH
		1.4		121.548	106.1			0		86.3839	86.3648
		2.8		123.716	106.778			1.4		86.8414	85.6391
		4.2		121.73	107.417			2.8		87.0949	85.4911
		5.6		121.334	107.945			4.2		87.1733	85.3932
		7		120.455	107.565			5.6		88.1035	85.5361
		8.4		119.183	107.404			7		88.0406	86.3314
		9.8		120.395	108.472			8.4		87.9839	85.7378
		11.2		119.395	109.337			9.8		88.7707	85.0126
		12.6		119.201	110.16			11.2		88.7888	85.4039
		14		118.845	109.868			12.6		89.584	85.562
		15.4		118.754	111.135			14		90.171	85.5255
		16.8		121.318	111.572			15.4		89.6793	85.4776
		18.2		120.657	112.638			16.8		90.23	85.6989
		19.6		120.84	111.974			18.2		89.4989	86.987
		21		120.111	111.592			19.6		89.159	86.3437
		22.4		118.518	111.884			21		89.6285	86.9951
		23.8		119.707	111.305			22.4		89.7811	87.3928
		25.2		116.315	111.288			23.8		89.8445	86.5159
		26.6		114.53	112.268			25.2		90.9756	86.4013
		28		114.312	110.8			26.6		90.8615	85.8109
		29.4		113.5	110.144			28		91.6941	84.7751
		30.8		114.508	110.039			29.4		92.0079	84.78
		32.2		115.463	107.847			30.8		91.5927	84.573
		33.6		115.606	108.388			32.2		91.3022	84.0161
		35		117.96	107.88			33.6		91.3045	83.4866
		36.4		119.007	106.771			35		91.1092	83.7539
		37.8		120.465	106.973			36.4		91.1609	83.4736
		39.2		122.057	106.238			37.8		91.9332	83.9938
		40.6		122.487	105.334			39.2		92.1731	84.0664
		42		122.597	106.774			40.6		92.8589	83.5806
		43.4		121.846	106.925			42		93.699	84.0452
		44.8		122.772	106.087			43.4		93.8419	84.6641
		46.2		122.417	106.636			44.8		93.8982	84.3624
		47.6		123.279	106.87			46.2		94.3154	84.4354
		49		122.768	108.583			47.6		94.1032	83.8269
		50.4		122.027	108.968			49		94.1602	84.8955
		51.8		122.23	110.051			50.4		94.1208	84.9324
		53.2		121.87	109.161			51.8		93.9306	84.9304
		54.6		121.685	109.464			53.2		94.3602	85.2789
		56		121.881	108.724			54.6		93.8849	85.1069
		57.4		120.23	108.144			56		94.1026	85.0221
		58.8		120.374	107.236			57.4		94.3278	84.7226
		60.2		119.489	104.606			58.8		94.8659	83.5573
		61.6		119.043	104.54			60.2		95.6956	83.7315
		63		118.538	104.144			61.6		95.9049	83.2114
		64.4		117.729	104.028			63		95.9548	83.3576
		65.8		118.405	105.126			64.4		96.4747	83.8833
		67.2		118.819	104.532			65.8		96.6234	83.9346
		68.6		118.64	104.732			67.2		97.5647	84.8419
		70		119.042	108.597			68.6		97.4266	84.8839
		71.4		117.716	106.873			70		97.2308	84.1379
		72.8		117.71	107.521			71.4		97.0685	83.8231
		74.2		119.076	107.264			72.8		97.0878	83.5199
		75.6		117.366	106.861			74.2		97.7331	83.8626
		77		117.089	109.602			75.6		98.3656	83.8809
		78.4		116.206	109.634			77		98.0426	83.3505
		79.8		115.76	109.536			78.4		98.1671	83.342
		81.2		116.06	110.814			79.8		98.5461	84.3618
		82.6		115.983	111.231			81.2		98.6264	84.5453
		84		115.272	113			82.6		98.576	84.5522
		85.4		117.473	112.645			84		98.9027	83.6576
		86.8		117.925	111.159			85.4		99.3859	83.9594
		88.2		119.913	110.477			86.8		98.705	83.7829
		89.6		119.857	110.135			88.2		98.9391	83.2415
		91		120.95	111.245			89.6		98.8853	82.8189
		92.4		121.718	111.093			91		99.4375	82.8035
		93.8		119.984	110.127			92.4		100.133	82.3411
		95.2		118.459	109.734			93.8		99.5474	81.9727
		96.6		118.651	109.881			95.2		98.5587	81.6854
		98		116.965	110.149			96.6		99.4138	81.147
		99.4		119.077	110.484			98		99.6178	80.9448
		100.8		118.788	109.575			99.4		99.086	80.873
		102.2		117.165	109.665			100.8		99.1474	80.7111
		103.6		119.257	109.463			102.2		98.6323	80.9542
		105		119.125	109.032			103.6		98.8845	80.9209
		106.4		118.708	108.175			105		99.5114	80.8945
		107.8		119.407	109.9			106.4		98.3387	81.1204
		109.2		117.243	108.517			107.8		98.1222	81.7494
		110.6		117.535	106.651			109.2		98.9345	81.5685
		112		118.148	105.11			110.6		98.8629	81.8489
		113.4		117.545	104.632			112		99.1786	81.8349
		114.8		117.803	105.003			113.4		99.0893	81.4873
		116.2		118.636	106.163			114.8		99.1548	81.1968
		117.6		118.097	106.021			116.2		100.166	82.1976
		119		119.699	105.547			117.6		100.047	82.6876
		120.4		119.472	106.721			119		99.4164	82.5637
		121.8		120.122	108.166			120.4		99.7927	83.0359
		123.2		120.309	107.978			121.8		99.9326	83.2776
		124.6		118.886	108.908			123.2		99.3761	83.9752
		126		117.563	107.971			124.6		99.4573	84.9694
		127.4		118.358	105.45			126		99.0859	84.1905
		128.8		117.647	105.909			127.4		98.805	83.2571
		130.2		118.112	104.872			128.8		98.9533	83.098
		131.6		120.536	104.72			130.2		98.5194	82.9179
		133		120.244	104.116			131.6		98.4998	83.0754
		134.4		122.95	102.913			133		99.1901	83.5203
		135.8		123.898	103.035			134.4		99.0819	82.2082
		137.2		123.157	104.779			135.8		100.105	83.0413
		138.6		121.95	106.095			137.2		100.596	83.4216
		140		120.985	106.3			138.6		101.069	84.0302
		141.4		118.237	106.189			140		100.934	83.1583
		142.8		119.233	107.395			141.4		100.743	83.1131
		144.2		116.996	106.621			142.8		101.004	82.8706
		145.6		117.038	106.529			144.2		101.068	82.716
		147		117.229	107.864			145.6		100.495	81.9429
		148.4		117.583	107.083			147		100.957	81.5844
		149.8		117.653	108.048			148.4		100.821	81.5926
		151.2		117.491	107.535			149.8		101.29	81.9739
		152.6		117.571	107.433			151.2		102.277	81.1606
		154		118.127	108.436			152.6		102.338	81.0494
		155.4		117.674	109.708			154		102.111	81.2761
		156.8		116.924	107.129			155.4		102.463	81.0774
		158.2		116.954	108.122			156.8		102.907	81.9727
		159.6		117.172	107.941			158.2		102.643	82.1984
		161		117.293	108.658			159.6		102.749	81.7392
		162.4		117.042	107.941			161		102.281	82.4586
		163.8		118.404	107.37			162.4		102.256	82.1799
		165.2		118.549	106.478			163.8		102.388	82.3097
		166.6		117.78	107.367			165.2		102.103	82.9296
		168		117.595	107.834			166.6		101.525	82.0436
		169.4		117.254	107.697			168		101.414	81.3111
		170.8		117.457	106.985			169.4		101.356	81.9952
		172.2		116.858	107.022			170.8		101.601	81.6176
		173.6		114.755	106.907			172.2		101.891	82.0109
		175		115.144	106.863			173.6		102.68	82.2699
		176.4		115.557	108.269			175		102.466	82.4798
		177.8		115.145	106.223			176.4		102.186	83.0685
		179.2		115.926	105.388			177.8		102.313	83.4804
		180.6		116.733	104.212			179.2		102.877	83.7304
		182		116.62	104.072			180.6		102.594	84.8246
		183.4		117.771	104.431			182		102.24	84.9866
		184.8		117.042	104.733			183.4		101.004	85.4714
		186.2		117.94	103.771			184.8		101.607	84.9421
		187.6		118.762	104.771			186.2		101.984	85.1206
		189		117.815	105.962			187.6		102.57	85.3389
		190.4		115.793	107.351			189		102.154	84.5193
		191.8		116.207	108.519			190.4		102.935	83.7439
		193.2		115.274	109.423			191.8		103.258	83.5895
		194.6		114.484	110.087			193.2		105.553	92.9074
		196		113.68	108.332			194.6		111.302	100.837
		197.4		112.861	106.396			196		117.902	109.269
		198.8		112.684	104.328			197.4		124.96	115.913
		200.2		113.127	103.988			198.8		131.57	125.462
		201.6		113.207	102.397			200.2		139.304	126.291
		203		113.175	101.589			201.6		146.692	134.824
		204.4		115.537	99.8371			203		153.579	135.306
		205.8		117.364	101.172			204.4		155.917	135.214
		207.2		118.934	104.258			205.8		157.645	135.928
		208.6		121.093	106.648			207.2		159.83	138.825
		210		125.007	110.628			208.6		161.664	138.889
		211.4		127.872	115.08			210		159.275	139.539
		212.8		132.398	119.489			211.4		160.269	139.918
		214.2		137.367	124.509			212.8		160.266	137.007
		215.6		143.113	128.158			214.2		161.933	135.681
		217		148.025	133.306			215.6		163.077	137.324
		218.4		155.439	137.401			217		162.836	136.89
		219.8		159.43	142.077			218.4		162.974	140.553
		221.2		163.791	145.925			219.8		165.849	138.915
		222.6		168.774	149.411			221.2		165.803	137.155
		224		172.358	153.861			222.6		166.987	138.572
		225.4		173.805	156.932			224		166.009	140.205
		226.8		175.742	160.211			225.4		166.566	137.177
		228.2		176.987	165.443			226.8		166.538	134.93
		229.6		181.769	163.015			228.2		167.505	130.058
		231		183.986	165.043			229.6		167.974	132.59
		232.4		187.478	166.267			231		169.662	133.749
		233.8		189.01	167.592			232.4		169.912	131.919
		235.2		190.373	170.069			233.8		171.339	131.631
		236.6		190.231	171.179			235.2		171.41	130.429
		238		190.766	172.217			236.6		172.659	131.765
		239.4		190.091	175.563			238		173.183	132.016
		240.8		190.086	176.703			239.4		173.141	130.358
		242.2		186.905	179.458			240.8		172.855	128.585
		243.6		186.059	179.871			242.2		173.138	129.292
		245		185.541	184.522			243.6		172.631	128.441
		246.4		187.18	186.239			245		172.06	128.567
		247.8		185.194	186.185			246.4		170.812	128
		249.2		184.053	191.878			247.8		171.295	128.372
		250.6		183.077	193.329			249.2		172.438	127.96
		252		182.602	196.52			250.6		172.339	128.018
		253.4		179.568	199.966			252		171.625	127.182
		254.8		178.508	198.909			253.4		171.804	126.692
		256.2		179.482	200.206			254.8		171.79	128.485
		257.6		180.597	199.764			256.2		171.068	127.083
		259		179.812	195.267			257.6		170.092	127.527
		260.4		177.374	197.558			259		170	127.369
		261.8		177.201	196.485			260.4		169.516	127.266
		263.2		175.535	195.095			261.8		170.01	127.387
		264.6		174.428	196.707			263.2		169.732	128.879
		266		170.3	191.492			264.6		169.44	127.188
		267.4		165.889	192.803			266		170.05	127.105
		268.8		163.138	190.657			267.4		170.223	123.954
		270.2		160.774	188.3			268.8		169.322	123.546
		271.6		156.93	186.4			270.2		170.748	123.756
		273		156.051	183.944			271.6		169.126	124.084
		274.4		154.833	182.514			273		169.395	124.111
		275.8		153.336	184.198			274.4		169.49	124.628
		277.2		153.725	182.65			275.8		169.578	124.826
		278.6		152.868	182.579			277.2		168.872	126.404
		280		153.492	181.966			278.6		168.787	127.386
		281.4		153.512	182.893			280		167.559	125.818
		282.8		150.685	184.224			281.4		169.122	125.059
		284.2		148.859	178.578			282.8		168.087	123.713
		285.6		146.731	177.631			284.2		168.215	123.674
		287		143.971	176.458			285.6		167.653	123.768
		288.4		141.682	177.874			287		165.772	123.387
		289.8		138.98	177.689			288.4		165.629	122.614
		291.2		136.783	176.399			289.8		164.778	123.689
		292.6		136.414	178.139			291.2		163.99	124.72
		294		134.907	179.642			292.6		163.787	124.582
		295.4		132.53	179.46			294		162.902	124.432
		296.8		129.733	179.373			295.4		160.906	125.415
		298.2		129.298	177.162			296.8		162.445	125.981
		299.6		128.783	174.259			298.2		161.523	125.551
		301		128.219	171.372			299.6		162.374	125.476
		302.4		126.921	165.975			301		161.988	125.27
		303.8		125.499	164.285			302.4		161.735	126.157
		305.2		125.301	162.057			303.8		161.598	125.237
		306.6		125.202	160.526			305.2		163.757	123.905
		308		122.918	161.425			306.6		163.041	121.948
		309.4		119.946	161.541			308		163.287	122.391
		310.8		118.184	160.716			309.4		162.54	122.529
		312.2		117.474	159.562			310.8		161.824	122.844
		313.6		116.402	158.736			312.2		161.174	122.279
		315		114.183	158.99			313.6		161.346	123.524
		316.4		112.869	155.713			315		161.581	124.999
		317.8		111.8	153.228			316.4		160.808	126.709
		319.2		112.026	151.995			317.8		160.349	126.01
		320.6		111.999	151.104			319.2		159.639	126.298
		322		111.43	148.906			320.6		159.841	125.77
		323.4		110.924	148.924			322		160.597	125.957
		324.8		112.498	146.126			323.4		161.209	127.095
		326.2		112.482	147.045			324.8		160.308	127.132
		327.6		112.252	143.908			326.2		160.863	126.909
		329		112.96	142.838			327.6		160.865	126.668
		330.4		111.68	141.599			329		161.469	124.593
		331.8		110.67	143.26			330.4		160.726	124.22
		333.2		109.886	142.547			331.8		160.153	124.266
		334.6		107.007	144.366			333.2		158.728	123.029
		336		106.477	144.139			334.6		158.461	121.999
		337.4		106.941	146.194			336		158.2	123.477
		338.8		105.969	145.064			337.4		158.725	124.17
		340.2		105.043	144.627			338.8		157.829	125.632
		341.6		105.98	144.551			340.2		158.911	126.144
		343		104.878	144.945			341.6		159.413	125.378
		344.4		105.311	142.659			343		160.935	125.449
		345.8		104.183	142.211			344.4		160.857	126.512
		347.2		102.516	141.487			345.8		161.456	124.493
		348.6		100.65	141.025			347.2		160.025	125.162
		350		100.932	139.093			348.6		160.349	124.764
		351.4		98.9651	135.179			350		160.409	124.802
		352.8		98.5034	131.976			351.4		159.98	125.289
		354.2		98.3213	132.024			352.8		158.419	125.038
		355.6		100.172	130.651			354.2		159.512	123.52
		357		99.8277	131.267			355.6		159.804	124.544
		358.4		100.695	130.546			357		159.786	124.683
		359.8		100.285	130.017			358.4		160.267	126.111
		361.2		99.8399	130.672			359.8		159.655	126.955
		362.6		99.8023	131.986			361.2		159.453	127.903
		364		99.1461	129.929			362.6		159.107	126.085
		365.4		97.9473	128.715			364		157.753	125.758
		366.8		96.5287	127.8			365.4		156.958	123.821
		368.2		96.5357	128.471			366.8		157.368	122.039
		369.6		96.4969	128.659			368.2		156.685	121.448
		371		97.2689	128.898			369.6		156.302	120.893
		372.4		96.6547	127.083			371		156.768	119.782
		373.8		97.8269	126.94			372.4		158.102	121.414
		375.2		97.4151	127.452			373.8		158.984	121.934
		376.6		99.2327	126.937			375.2		159.897	123.633
		378		97.3331	125.265			376.6		160.937	124.568
		379.4		96.6891	123.876			378		160.951	124.125
		380.8		97.2919	123.634			379.4		161.277	123.988
		382.2		98.1101	124.059			380.8		160.434	125.275
		383.6		96.3641	124.473			382.2		159.224	123.731
		385		96.9473	123.212			383.6		157.986	124.424
		386.4		96.6163	122.041			385		156.727	123.656
		387.8		99.0633	121.545			386.4		155.885	123.248
		389.2		99.0723	122.399			387.8		156.152	122.629
		390.6		98.8737	121.084			389.2		154.665	122.971
		392		98.9459	119.889			390.6		153.097	121.871
		393.4		100.623	118.048			392		150.436	122.873
		394.8		99.8943	118.491			393.4		148.869	121.805
		396.2		99.218	117.172			394.8		146.579	121.857
		397.6		98.5771	121.153			396.2		144.357	121.192
		399		105.888	133.137			397.6		141.359	119.868
		400.4		112.714	145.304			399		142.526	118.096
		401.8		119.029	155.802			400.4		145.526	117.493
		403.2		127.093	171.485			401.8		150.192	119.289
		404.6		135.73	183.964			403.2		155.375	121.911
		406		147.6	199.779			404.6		161.343	124.278
		407.4		156.907	209.914			406		167.719	128.896
		408.8		162.806	208.751			407.4		176.708	135.549
		410.2		167.785	209.012			408.8		184.628	142.56
		411.6		174.206	210.901			410.2		192.01	149.908
		413		176.285	208.757			411.6		198.916	155.956
		414.4		180.587	207.852			413		206.054	163.109
		415.8		181.63	205.544			414.4		213.709	171.367
		417.2		182.115	204.28			415.8		219.76	179.846
		418.6		180.77	204.942			417.2		224.703	185.652
		420		180.399	208.001			418.6		228.495	192.802
		421.4		183.059	209.92			420		232.7	198.23
		422.8		187.579	208.596			421.4		238.529	201.914
		424.2		188.568	209.644			422.8		242.822	203.196
		425.6		190.793	210.568			424.2		246.349	207.936
		427		188.463	208.906			425.6		249.711	208.034
		428.4		189.751	210.598			427		250.963	209.388
		429.8		194.83	208.29			428.4		252.573	206.597
		431.2		195.17	204.933			429.8		252.7	207.243
		432.6		196.121	205.037			431.2		251.49	209.077
		434		194.144	205.094			432.6		250.333	210.08
		435.4		192.07	207.751			434		249.766	208.577
		436.8		201.693	207.677			435.4		249.364	208.245
		438.2		201.176	204.961			436.8		251.028	211.342
		439.6		199.075	202.814			438.2		250.16	216.245
		441		198.149	204.148			439.6		249.096	215.941
		442.4		199.389	201.393			441		247.657	218.491
		443.8		205.428	200.509			442.4		247.292	221.426
		445.2		207.903	194.371			443.8		245.916	221.664
		446.6		208.061	194.663			445.2		243.938	223.753
		448		212.113	196.798			446.6		239	220.713
		449.4		212.925	196.319			448		238.318	218.146
		450.8		215.243	193.255			449.4		236.594	216.736
		452.2		211.336	195.074			450.8		234.359	215.998
		453.6		207.057	194.006			452.2		230.895	212.687
		455		207.812	189.292			453.6		227.812	209.778
		456.4		207.319	188.841			455		226.365	207.61
		457.8		207.044	185.693			456.4		225.485	205.89
		459.2		207.81	187.276			457.8		221.945	201.668
		460.6		207.354	187.186			459.2		219.669	204.204
		462		206.643	189.182			460.6		217.559	201.437
		463.4		207.053	187.27			462		214.835	204.047
		464.8		203.404	192.301			463.4		213.723	204.365
		466.2		199.951	192.399			464.8		209.97	202.982
		467.6		199.113	193.143			466.2		207.254	203.289
		469		199.839	192.12			467.6		205.444	206.948
		470.4		196.116	195.962			469		205.263	203.422
		471.8		195.619	193.974			470.4		204.841	201.48
		473.2		193.848	196.257			471.8		204.714	197.368
		474.6		191.8	195.089			473.2		203.073	197.447
		476		193.829	193.821			474.6		202.743	197.183
		477.4		191.317	190.538			476		202.69	196.155
		478.8		185.747	187.772			477.4		201.639	195.506
		480.2		183.674	184.273			478.8		199.511	195.932
		481.6		184.201	183.147			480.2		197.788	195.771
		483		185.602	180.412			481.6		196.116	194.063
		484.4		188.482	182.769			483		194.921	193.733
		485.8		183.284	182.703			484.4		194.477	193.249
		487.2		179.658	182.318			485.8		194.438	194.288
		488.6		181.266	181.926			487.2		194.074	194.003
		490		181.972	180.532			488.6		192.073	192.929
		491.4		181.66	179.424			490		190.582	193.051
		492.8		177.587	175.983			491.4		189.334	195.928
		494.2		174.841	170.358			492.8		188.244	195.851
		495.6		175.815	167.296			494.2		187.198	196.218
		497		178.773	167.393			495.6		185.271	194.969
		498.4		177.228	167.33			497		183.179	191.926
		499.8		174.646	168.08			498.4		182.919	189.513
		501.2		171.165	167.903			499.8		181.88	187.395
		502.6		171.608	171.09			501.2		180.534	187.438
		504		171.62	172.766			502.6		179.613	184.201
		505.4		168.937	173.253			504		178.832	184.239
		506.8		167.126	171.591			505.4		178.45	184.378
		508.2		164.864	173.046			506.8		178.848	183.339
		509.6		164.002	172.582			508.2		177.865	185.857
		511		163.53	171.373			509.6		176.674	187.848
		512.4		162.295	168.591			511		179.327	183.73
		513.8		158.43	168.697			512.4		177.325	185.66
		515.2		158.823	166.928			513.8		175.744	183.218
		516.6		157.828	169.582			515.2		175.655	180.396
		518		158.058	167.51			516.6		174.712	180.986
		519.4		157.85	164.822			518		174.355	178.351
		520.8		156.73	165.023			519.4		174.129	176.972
		522.2		156.288	165.613			520.8		171.873	179.712
		523.6		157.613	166.467			522.2		173.33	180.338
		525		155.705	165.444			523.6		173.886	180.714
		526.4		154.827	165.274			525		172.399	182.368
		527.8		152.813	165.895			526.4		171.384	183.896
		529.2		153.134	166.243			527.8		171.807	184.472
		530.6		153.195	167.449			529.2		171.85	183.907
		532		151.119	168.393			530.6		171.423	182.183
		533.4		151.089	164.707			532		170.484	180.848
		534.8		150.682	164.667			533.4		170.338	181.926
		536.2		148.769	161.449			534.8		170.464	181.459
		537.6		146.263	157.586			536.2		171.308	178.725
		539		145.099	155.582			537.6		170.385	180.122
		540.4		144.234	154.776			539		171.021	179.558
		541.8		143.502	152.806			540.4		170.228	177.575
		543.2		140.972	155.935			541.8		169.523	174.33
		544.6		142.139	158.78			543.2		168.384	172.665
		546		141.536	159.846			544.6		167.808	170.378
		547.4		143.628	161.033			546		168.103	172.581
		548.8		142.087	163.443			547.4		168.102	170.201
		550.2		142.99	162.319			548.8		167.897	168.688
		551.6		144.539	163.785			550.2		169.543	172.213
		553		145.364	163.363			551.6		170.455	174.104
		554.4		143.433	161.732			553		171.129	172.832
		555.8		142.372	159.294			554.4		171.817	172.965
		557.2		140.099	160.998			555.8		170.613	171.176
		558.6		141.052	160.709			557.2		167.985	169.663
		560		140.317	159.233			558.6		166.692	171.391
		561.4		138.927	158.138			560		164.821	170.427
		562.8		137.805	156.907			561.4		163.776	172.701
		564.2		137.9	157.491			562.8		163.211	172.879
		565.6		139.262	158.761			564.2		162.952	171.554
		567		140.401	157.532			565.6		163.382	170.424
		568.4		139.044	156.279			567		166.189	172.458
		569.8		138.017	155.82			568.4		167.356	174.711
		571.2		138.054	154.33			569.8		167.457	172.867
		572.6		139.166	154.372			571.2		168.814	171.137
		574		139.091	152.709			572.6		169.206	169.274
		575.4		137.664	153.131			574		168.311	168.859
		576.8		135.979	152.363			575.4		168.242	169.344
			Fig 7d	RH	ΔTPC			RH	ΔTPC
				81.14	103			80.35	43.98
				112.32	62.33			79.31	58.5
				78.82	73.72			68.81	106.6
								88.71	104.1
		7e	Time(s)		ΔTPC-1	RH	TPC-TPC		7f	Time(s)		ΔTPC-5	RH	Cm
			1		99.1017	100.962	95.0109			1		100.433	104.891	99.387
			2		98.9192	100.846	94.5237			2		100.613	104.999	99.3404
			3		99.3922	100.842	93.8215			3		100.555	104.921	99.7611
			4		99.3245	100.551	93.4919			4		100.435	104.873	99.7004
			5		99.7373	100.814	93.9218			5		101.074	104.534	99.2582
			6		99.6928	101.144	94.2084			6		101.225	104.427	98.0954
			7		99.5056	101.089	94.5093			7		100.972	104.046	97.9823
			8		99.8537	101.014	94.1511			8		100.623	103.705	97.6881
			9		99.1974	101.526	94.0365			9		100.75	103.548	98.6075
			10		98.6198	101.81	93.9935			10		100.826	103.357	99.5327
			11		97.5621	101.784	94.409			11		100.707	103.755	99.4821
			12		96.7778	101.622	94.5093			12		100.661	103.842	99.498
			13		97.0017	101.638	94.8532			13		100.569	103.948	99.8075
			14		96.7923	101.793	95.2545			14		100.178	103.597	99.4063
			15		96.6618	101.718	95.713			15		100.084	103.671	98.9
			16		97.0534	101.454	95.7703			16		100.527	103.872	98.9721
			17		97.2687	101.406	95.4407			17		100.417	104.379	98.6392
			18		97.8059	101.097	94.8819			18		100.563	104.599	98.6993
			19		98.2983	101.137	94.3374			19		100.613	104.619	98.9386
			20		98.3781	100.949	94.0221			20		100.561	104.217	98.9408
			21		97.9282	100.783	93.8932			21		100.245	104.313	99.2312
			22		97.91	100.726	93.9505			22		100.695	104.193	99.9285
			23		97.8481	100.65	94.3374			23		100.97	103.869	100.419
			24		97.4335	100.507	94.9536			24		101.038	103.648	100.031
			25		97.4796	100.641	95.3118			25		101.102	103.278	98.9169
			26		97.0038	100.321	95.2688			26		100.665	103.308	97.9862
			27		97.3772	100.702	94.8532			27		100.683	103	97.6316
			28		97.5185	100.682	94.5523			28		100.687	103.334	98.0581
			29		97.7442	100.641	94.1941			29		101.138	103.134	99.0535
			30		98.172	100.61	94.0651			30		101.026	103.42	99.0185
			31		98.4881	100.492	93.6209			31		100.886	103.466	98.5864
			32		98.5983	100.735	93.3916			32		100.716	103.183	98.5514
			33		98.7775	100.978	93.2913			33		101.138	103.269	98.0895
			34		98.1416	100.522	93.9648			34		101.078	103.346	98.0758
			35		97.9665	100.645	94.7529			35		100.942	103.287	98.0836
			36		97.7076	100.437	95.6987			36		101.201	103.178	98.2198
			37		97.4694	100.149	95.9566			37		100.85	103.206	98.4754
			38		97.2156	100.308	96.0999			38		101.347	103.318	99.677
			39		96.758	100.223	95.885			39		101.064	103.514	99.0615
			40		97.0298	100.203	96.0999			40		100.629	103.652	98.0643
			41		97.4869	100.358	96.0139			41		100.263	103.271	97.8912
			42		98.2084	100.254	95.8277			42		100.254	103.129	97.7763
			43		98.4538	100.446	95.0682			43		100.17	103.374	98.2847
			44		98.3249	100.658	94.6526			44		100.257	103.806	99.2781
			45		98.4351	100.757	94.624			45		100.323	104.306	99.241
			46		99.1695	100.792	94.9822			46		100.012	104.183	99.344
			47		98.7179	100.925	95.0538			47		100.068	103.822	99.5776
			48		98.0781	100.566	94.6669			48		100.559	103.88	99.1024
			49		97.5357	100.566	93.7929			49		100.293	103.735	99.7956
			50		96.951	100.394	93.148			50		100.563	103.737	99.87
			51		96.5355	100.459	93.2913			51		100.968	103.678	99.1532
			52		96.6913	100.341	94.3087			52		100.603	103.466	99.0695
			53		96.6046	100.059	95.6557			53		100.637	102.894	98.193
			54		96.7208	99.554	96.3578			54		100.227	102.99	98.3137
			55		97.3232	99.7881	96.5155			55		100.73	103.064	98.8316
			56		97.7504	99.9558	96.0283			56		100.914	103.023	99.2016
			57		98.385	100.234	95.67			57		100.842	103.332	99.3554
			58		98.8134	100.21	95.2401			58		100.904	103.323	99.535
			59		98.8176	99.9963	94.8962			59		100.834	103.557	99.1885
			60		98.5382	100.171	94.2227			60		101.102	103.109	99.0406
			61		98.8975	100.407	94.1654			61		101.192	103.306	98.458
			62		98.7112	100.326	94.6526			62		101.209	103.415	98.0215
			63		98.7709	99.9724	95.5697			63		100.91	103.849	98.2396
			64		98.8597	99.9355	96.0139			64		100.856	103.908	98.7383
			65		98.6884	99.9226	96.1142			65		101.06	103.899	98.865
			66		98.6413	99.9963	96.1142			66		100.601	103.708	98.7267
			67		98.7519	100.199	96.3435			67		100.647	103.903	99.0108
			68		98.4729	100.122	96.5298			68		100.359	104.467	99.5095
			69		98.3743	100.037	96.6731			69		100.477	104.248	99.903
			70		97.9442	100.087	96.5584			70		100.369	104.029	100.39
			71		97.6057	99.4306	96.5155			71		100.529	103.594	100.507
			72		97.6937	99.4398	96.5871			72		100.178	103.287	99.5755
			73		97.7404	99.4287	96.5298			73		100.389	103.392	99.1274
			74		97.4075	99.4103	96.0426			74		100.473	103.143	98.8548
			75		97.3026	99.6333	95.6557			75		99.8978	102.319	99.5484
			76		97.2576	100.085	94.9822			76		100.311	102.076	99.9633
			77		97.9856	100.12	94.7099			77		100.531	102.31	99.792
			78		98.5379	100.223	94.5523			78		100.679	102.196	99.7181
			79		99.1739	100.435	95.2974			79		100.673	102.61	99.3542
			80		98.9945	100.582	96.0569			80		100.91	102.886	98.7077
			81		98.8293	99.9871	96.8164			81		100.605	102.834	99.6036
			82		99.2122	100.015	96.7304			82		100.852	103.218	99.208
			83		99.261	99.7438	96.5298			83		101.018	103.455	98.3158
			84		99.0002	99.7899	95.842			84		100.862	103.34	98.7033
			85		98.9397	99.8139	95.5697			85		100.814	103.421	98.4675
			86		98.3558	99.5301	95.2115			86		101.014	103.609	97.8148
			87		98.5351	99.3661	95.1542			87		101.014	103.403	98.4458
			88		99.1162	99.6849	95.1112			88		101.004	103.232	98.915
			89		99.0346	99.7844	95.5984			89		100.722	103.135	99.1275
			90		99.3094	99.707	96.0139			90		100.479	102.769	99.0693
			91		99.7345	99.6849	96.6588			91		100.706	102.975	98.2922
			92		99.7794	99.8839	97.0313			92		100.611	103.255	97.8932
			93		99.9039	99.9889	97.4326			93		100.184	103.084	98.0567
			94		100.034	99.8176	97.4182			94		99.8216	102.87	99.0656
			95		99.792	99.836	96.888			95		99.4969	103.269	99.0948
			96		99.219	99.4214	95.7703			96		99.3446	103.335	99.2037
			97		99.2569	99.2758	94.8532			97		99.986	102.946	98.9001
			98		98.9861	99.425	94.4663			98		100.221	103.589	99.0093
			99		98.2406	99.4361	94.7529			99		100.088	103.637	98.5945
			100		97.9733	99.414	95.2258			100		99.9719	103.854	98.6532
			101		97.7942	99.6038	95.799			101		100.102	103.988	98.3805
			102		97.5668	99.4269	96.0139			102		100.409	104.188	99.2064
			103		97.4349	99.4066	96.1859			103		100.792	103.945	100.227
			104		97.1616	99.4951	96.0569			104		100.784	103.74	100.567
			105		96.7453	99.1228	95.885			105		100.828	104.18	99.7181
			106		97.2435	99.0638	95.2831			106		100.802	103.882	99.4045
			107		97.6309	99.2279	95.1971			107		100.822	103.736	99.0188
			108		97.7985	99.2279	95.4121			108		100.762	103.303	98.6099
			109		97.9251	99.0657	95.9423			109		100.471	103.335	98.9739
			110		98.6401	99.097	95.9279			110		100.573	103.455	98.8375
			111		99.2876	99.5964	95.8706			111		100.469	103.214	98.1013
			112		99.7822	99.7531	95.3978			112		100.329	103.32	98.707
			113		99.5491	99.9263	94.9965			113		99.996	102.977	99.6383
			114		99.5298	99.6259	94.9106			114		100.154	102.93	99.0756
			115		99.6203	99.7973	95.6843			115		100.234	102.615	99.0715
			116		100.064	100.205	96.7877			116		100.804	102.65	98.565
			117		100.2	100.667	97.7191			117		101.056	102.489	98.0858
			118		100.266	100.383	97.7048			118		100.976	102.318	98.3701
			119		99.8748	100.389	96.9597			119		100.944	102.887	99.054
			120		99.5732	100.258	96.0426			120		101.237	102.872	99.1846
			121		98.9663	100.265	95.842			121		101.431	103.192	99.6813
			122		98.6613	99.8378	96.1859			122		101.435	103.087	99.3247
			123		97.9397	99.7015	96.7591			123		101.275	103.291	99.2485
			124		97.4908	99.4895	96.9454			124		100.972	103.366	99.2682
			125		97.0242	98.7063	97.2176			125		101.072	103.488	99.1669
			126		97.3443	98.8316	97.146			126		101.297	103.478	99.531
			127		97.6676	99.1302	96.9167			127		101.245	102.921	99.4591
			128		98.0246	99.1394	96.0426			128		100.914	102.538	99.1902
			129		98.0233	99.4822	95.2115			129		100.87	102.213	99.4317
			130		98.1551	99.6793	94.4807			130		100.661	102.173	99.4027
			131		98.0344	99.1984	94.4233			131		101.046	102.293	99.5078
			132		98.2257	99.6959	95.0968			132		101.092	101.984	99.5507
			133		97.9647	99.6259	95.756			133		101.335	102.03	99.1104
			134		97.9033	99.1726	95.8993			134		101.233	101.993	99.4334
			135		98.153	99.6499	95.1255			135		101.235	101.904	99.8289
			136		97.9852	99.5891	94.7243			136		101.539	102.227	100.158
			137		97.9608	99.2463	94.7243			137		101.279	102.273	100.4
			138		97.9172	99.8102	95.627			138		101.176	102.376	100.036
			139		97.2204	99.707	96.1572			139		101.201	102.309	99.2467
			140		97.1909	99.6314	96.6444			140		101.17	102.746	99.3166
			141		97.1715	99.5632	96.6874			141		100.665	102.309	98.7146
			142		96.7458	99.0601	97.146			142		100.389	102.476	98.9407
			143		96.4275	98.5589	97.7908			143		100.814	102.93	98.6567
			144		96.335	98.5736	98.3496			144		100.645	102.712	98.9413
			145		96.6101	98.2788	98.7652			145		100.671	102.658	99.473
			146		96.9122	98.3857	98.8942			146		100.804	102.872	100.248
			147		97.2046	98.4557	98.7652			147		100.535	102.347	100.117
			148		97.2403	98.8169	98.106			148		100.497	102.021	100.292
			149		97.5034	98.8427	97.0886			149		100.902	102.132	99.291
			150		98.0396	98.804	95.9996			150		101.016	101.919	98.896
			151		98.1088	98.4262	95.5984			151		100.629	101.424	98.9296
			152		97.6355	98.4815	95.7703			152		100.842	101.794	99.2336
			153		97.5988	98.2677	96.1572			153		100.896	102.409	99.5626
			154		97.0864	98.3138	96.5298			154		100.994	102.178	99.6149
			155		96.9002	97.9139	96.6158			155		101.11	102.69	98.5844
			156		96.7499	97.8641	96.9024			156		101.379	102.684	97.8853
			157		96.8708	97.9305	96.7591			157		101.16	102.615	98.0491
			158		97.064	98.5165	96.6158			158		101.112	102.613	98.9333
			159		97.6429	98.1553	95.9709			159		101.183	102.947	99.8836
			160		97.7664	98.0705	95.5267			160		100.994	102.94	100.68
			161		98.0151	97.9766	95.3691			161		101.136	102.21	100.586
			162		98.0748	98.1627	95.9709			162		101.189	102.095	100.826
			163		97.7391	98.323	96.8307			163		100.884	102.01	99.9437
			164		97.2585	98.5349	97.5329			164		100.804	101.739	99.6048
			165		97.305	98.5607	97.6332			165		100.972	101.941	99.488
			166		96.9656	98.8316	97.1173			166		100.93	102.139	99.1182
			167		97.2493	99.2076	96.1715			167		101.102	102.018	99.4182
			168		97.4645	99.2223	95.3691			168		101.18	102.038	100.453
			169		97.4878	99.1541	94.7673			169		101.11	102.076	100.194
			170		97.8764	98.909	94.581			170		100.71	102.395	99.5449
			171		98.4617	98.7727	94.6669			171		100.938	102.156	99.6149
			172		98.3711	98.7082	95.0968			172		100.828	102.206	99.0813
			173		98.2765	99.0436	95.8277			173		100.728	102.395	99.3577
			174		97.8946	98.8409	96.4868			174		100.369	102.35	100.222
			175		97.6737	98.5607	96.5871			175		99.7936	102.241	100.355
			176		97.7208	98.6123	96.7591			176		99.6012	102.069	99.492
			177		97.4726	98.7284	96.7734			177		99.7475	102.446	99.681
			178		97.4101	99.0565	97.2606			178		100.206	102.834	99.6945
			179		97.3978	98.7874	97.0743			179		100.625	103.047	99.7688
			180		97.966	98.2364	96.5728			180		100.73	103.292	99.9597
			181		98.1679	98.382	95.9709			181		100.884	102.99	99.7124
			182		97.8985	98.3304	95.9423			182		101.108	102.892	99.5196
			183		97.5019	98.1995	96.3292			183		101.321	102.821	99.6911
			184		97.8655	98.0853	97.3036			184		101.431	102.421	99.0989
			185		97.7841	97.8402	97.5042			185		101.142	102.221	98.5126
			186		97.4692	98.0871	97.4899			186		101.265	101.708	98.3197
			187		97.037	98.5681	96.8594			187		101.052	101.801	98.3429
			188		97.3331	98.5091	96.9453			188		100.904	101.053	98.7051
			189		97.8432	98.9017	97.3322			189		100.796	100.859	99.9262
			190		98.3766	99.1523	97.3752			190		101.152	100.814	99.3613
			191		98.1281	98.9975	97.7478			191		101.533	100.988	99.3847
			192		98.1782	98.9827	97.6188			192		101.695	101.33	99.0888
			193		98.5708	98.8501	98.407			193		101.834	101.334	98.8414
			194		98.385	98.4133				194		101.639	101.137	98.9583
			195		97.7148	98.4557				195		101.637	101.033	99.8893
			196		97.4834	98.5589	98.5864			196		101.601	101.537	99.9223
			197		97.2995	98.4446	98.8232			197		101.475	101.856	100.68
			198		97.3981	98.815	98.3578			198		101.357	101.753	100.193
			199		97.5332	98.9637	97.8133			199		101.161	101.488	100.178
			200		97.5347	100.279	97.3834			200		101.05	101.362	100.297
			201		98.0043	99.9248	97.2688			201		101.196	101.253	100.055
			202		98.4416	100.303	97.541			202		101.43	101.12	99.8018
			203		98.5027	100.458	98.1715			203		101.443	101.08	99.046
			204		98.7098	101.094	99.0313			204		102.039	101.752	98.2005
			205		98.5203	100.987	99.8481			205		102.033	102.062	98.5082
			206		98.0649	100.99	100.206			206		102.091	103.028	99.3652
			207		97.9787	100.313	99.9627			207		102.132	103.311	99.8716
			208		97.6599	101.054	99.4755			208		101.754	103.825	100.152
			209		97.7606	101.069	99.3466			209		101.982	104.175	100.23
			210		97.5661	100.938	99.5329			210		102.333	104.913	100.424
			211		97.3918	100.453	100.02			211		102.329	104.996	100.477
			212		97.682	100.697	100.135			212		102.231	105.239	100.872
			213		98.4607	100.4	100.049			213		102.684	105.567	101.581
			214		98.5202	100.361	99.3179			214		102.852	105.459	102.204
			215		98.8561	100.219	98.4295			215		102.798	105.915	103.447
			216		98.4633	100.337	97.6414			216		103.329	106.649	103.541
			217		99.2779	100.335	97.1971			217		103.505	107.191	102.762
			218		99.0921	100.612	97.1971			218		103.265	107.48	102.994
			219		99.2609	100.614	97.2974			219		103.353	108.111	103.284
			220		98.9214	100.966	97.2258			220		103.489	108.208	104.074
			221		98.9025	100.978	96.9535			221		103.64	108.207	105.04
			222		99.0222	101.213	97.1398			222		103.722	108.546	105.463
			223		99.8877	101.056	97.4981			223		103.66	108.903	105.043
			224		99.9043	101.194	98.0999			224		103.69	109.004	105.51
			225		99.7779	101.045	97.8993			225		103.401	109.514	105.67
			226		99.0617	101.076	97.3691			226		103.774	109.686	106.614
			227		98.7657	100.814	96.6383			227		104.185	109.48	107.276
			228		98.6949	100.988	96.323			228		104.087	110.149	107.309
			229		98.0571	101.165	96.538			229		103.898	110.511	107.315
			230		97.9	101.001	96.9249			230		103.888	110.857	107.636
			231		97.6606	100.98	96.7959			231		104.215	111.151	107.621
			232		97.6942	100.977	96.5666			232		104.247	111.618	108.025
			233		97.8553	100.936	96.5093			233		104.341	111.59	108.079
			234		98.3246	101.196	96.9106			234		103.8	111.627	107.822
			235		98.5062	100.597	97.3404			235		103.591	111.9	107.368
			236		99.02	100.249	97.4551			236		103.615	111.496	106.75
			237		98.6114	100.354	97.2831			237		103.684	111.681	106.637
			238		98.5272	100.247	96.9822			238		103.627	111.416	107.167
			239		98.8003	100.135	96.9822			239		103.159	111.388	107.978
			240		99.4573	100.247	97.2115			240		103.155	110.802	108.459
			241		99.2444	99.9318	97.5554			241		103.068	110.61	108.382
			242		99.1315	100.112	97.4981			242		103.261	110.62	108.414
			243		99.0354	100.166	97.4694			243		102.844	110.677	109.323
			244		99.1432	99.8581	97.2688			244		103.094	110.596	109.853
			245		99.194	99.9097	97.5124			245		103.229	110.645	110.449
			246		99.3429	99.5909	97.6843			246		103.225	110.788	110.891
			247		98.9649	99.5411	98.0999			247		103.59	110.67	110.78
			248		98.9232	99.5854	98.2432			248		103.399	110.736	110.597
			249		98.7456	99.5946	98.2432			249		103.666	110.851	110.642
			250		98.6003	99.4803	97.8133			250		103.603	111.287	110.161
			251		98.4896	99.7715	97.4837			251		104.127	111.011	109.249
			252		98.4975	99.4508	97.2831			252		103.994	110.933	109.748
			253		98.0694	100.077	97.3548			253		103.621	110.868	109.495
			254		98.1864	99.9631	97.1255			254		103.654	110.945	109.863
			255		98.7786	99.7862	96.8246			255		103.812	111.179	109.781
			256		98.9025	100.059	96.2514			256		104.207	110.998	110.159
			257		99.0223	100.028	95.9648			257		103.93	110.934	109.806
			258		99.4405	99.976	95.9791			258		103.726	110.574	109.923
			259		99.6941	99.9539	96.2801			259		103.245	110.913	110.11
			260		99.8642	99.4232	96.6669			260		102.756	111.433	109.997
			261		99.0939	99.0454	97.1255			261		102.752	111.347	108.556
			262		98.4614	99.0786	97.3834			262		102.591	111.174	108.642
			263		98.3294	98.686	97.4407			263		102.521	111.218	108.95
			264		98.8427	98.5755	97.0109			264		101.914	111.416	108.618
			265		98.8871	98.4207	96.5666			265		101.882	111.464	109.76
			266		98.7287	98.5091	96.409			266		102.048	111.485	110.673
			267		99.1821	98.6584	96.6813			267		102.142	111.27	110.833
			268		99.95	98.8722	97.3404			268		102.082	110.756	110.615
			269		99.9295	98.7137	97.9279			269		102.256	110.423	109.793
			270		99.863	98.9864	98.0139			270		102.201	110.379	109.306
			271		99.7695	99.0565	97.5984			271		101.702	109.849	109.824
			272		99.857	99.0178	97.1255			272		101.933	109.823	109.865
			273		99.9654	99.1891	96.9392			273		101.7	109.905	109.904
			274		99.1236	99.4269	97.4407			274		101.672	109.758	109.877
			275		99.0835	99.3458	97.9423			275		101.587	109.451	109.631
			276		99.38	99.3089	98.1572			276		101.806	109.48	110.083
			277		99.6366	99.097	98.2289			277		101.547	109.854	110.307
			278		99.5092	98.9109	98.2575			278		101.613	109.897	109.853
			279		99.0697	98.9975	98.4295			279		101.633	110.135	109.736
			280		99.0417	98.6695	98.1859			280		101.259	110.128	110.432
			281		99.7314	98.3765	97.9566			281		101.377	110.182	110.722
			282		99.4946	98.3175	97.6414			282		101.429	109.846	110.126
			283		98.936	98.4281	97.6127			283		101.675	109.798	110.192
			284		98.3517	98.1572	97.4837			284		101.7	109.823	110.582
			285		97.8436	98.194	97.5554			285		101.718	109.777	110.956
			286		97.9901	97.9766	97.584			286		101.798	109.663	112.126
			287		98.0049	97.8218	98.0283			287		101.932	109.865	112.175
			288		97.8002	98.1056	98.4581			288		102.549	109.951	110.889
			289		97.7818	97.9342	98.7447			289		102.427	109.621	110.92
			290		98.5066	97.8494	98.6874			290		102.403	109.968	110.434
			291		99.1251	97.9637	98.1859			291		102.04	110.099	110.058
			292		99.5427	98.2217	98.3149			292		102.046	110.091	110.408
			293		99.6358	98.1719	98.6874			293		101.874	109.952	110.068
			294		99.4966	98.2401	99.2319			294		101.525	110.366	110.074
			295		99.6351	97.8641	99.5042			295		101.683	110.493	110.642
			296		99.2462	97.9563	99.5185			296		101.487	109.985	111.088
			297		98.5102	97.9416	99.1316			297		101.445	110.311	111.367
			298		98.1071	98.0484	98.3865			298		101.241	110.788	110.969
			299		98.2072	97.8494	97.7703			299		100.94	111.185	110.876
			300		98.0064	97.9452	97.756			300		100.776	110.991	110.782
			301		97.9104	97.9766	97.9566			301		100.648	110.59	110.741
			302		97.7591	98.0816	98.4868			302		100.772	110.114	110.845
			303		98.2473	98.1479	98.8594			303		100.564	109.468	110.726
			304		98.73	98.0595	98.6301			304		100.488	109.669	110.311
			305		99.004	97.4937	98.1142			305		100.534	109.314	110.767
			306		98.9571	97.3242	97.9136			306		100.33	108.943	110.461
			307		99.0269	97.4145	97.5554			307		100.836	108.626	110.724
			308		99.0558	97.35	97.5124			308		100.846	108.615	110.856
			309		99.0436	97.1897	97.7703			309		101.02	109.146	110.416
			310		99.0509	97.1123	98.8307			310		100.844	109.36	109.68
			311		98.6877	97.0201	99.6332			311		100.529	109.754	109.362
			312		98.6456	97.1381	100.092			312		100.082	110.006	109.261
			313		98.4986	97.1547	99.5759			313		100.275	109.885	109.931
			314		98.5024	97.2597	98.4582			314		100.571	109.254	110.983
			315		98.632	97.3647	97.2974			315		100.744	109.172	111.501
			316		98.6404	97.7978	97.2258			316		100.665	109.386	111.474
			317		98.5655	97.8107	97.885			317		100.806	108.724	111.018
			318		98.8647	98.4373	98.9167			318		100.754	108.83	109.781
			319		98.6102	98.4778	99.6332			319		101.05	108.538	109.234
			320		99.1119	98.8316	99.3896			320		101.291	108.472	109.023
			321		98.8885	98.3507	98.3865			321		100.8	108.738	109.793
			322		99.0198	98.3378	97.3404			322		100.611	109.392	111.083
			323		99.024	97.8789	96.8962			323		100.866	109.312	111.523
			324		98.7085	97.7241	97.1542			324		101.411	109.609	110.909
			325		98.2188	97.057	97.9709			325		101.431	109.871	110.565
			326		98.3269	97.5251	98.888			326		101.21	109.4	109.967
			327		98.0599	96.9409	99.4469			327		101.463	109.649	109.605
			328		98.1888	96.9722	99.5185			328		101.413	109.246	110.247
			329		98.0758	96.8008	99.4182			329		101.844	109.106	110.221
			330		97.775	96.5852	99.4612			330		101.778	108.613	110.097
			331		97.6966	96.4304	99.8051			331		101.491	108.689	109.986
			332		97.8523	96.412	100.235			332		100.986	108.219	109.624
			333		97.9463	96.0453	100.307			333		100.806	108.261	109.084
			334		97.9869	96.0711	99.8624			334		101.074	108.295	109.357
			335		97.7558	96.6165	99.1746			335		100.653	108.108	110.099
			336		97.6282	96.893	98.4725			336		100.802	108.501	109.757
			337		97.7967	97.092	97.9566			337		100.94	108.378	109.069
			338		98.3567	97.5159	97.4121			338		101.106	108.619	108.453
			339		98.5079	97.8273	97.3404			339		100.846	108.329	108.223
			340		98.5405	98.1074	97.67			340		101.253	108.208	108.052
			341		98.3908	98.2898	98.2862			341		101.172	108.061	108.358
			342		98.8282	98.2438	98.7734			342		101.335	107.651	108.377
			343		98.9286	98.1129	98.9167			343		101.307	107.69	109.065
			344		99.0578	98.054	99.017			344		101.136	107.008	108.664
			345		98.7214	98.0871	99.1316			345		100.914	106.792	108.477
			346		99.3469	97.8089	99.146			346		100.77	106.774	107.672
			347		99.4882	97.2763	98.9167			347		100.842	107.074	107.396
			348		99.4467	97.5195	98.9883			348		100.196	106.957	108.128
			349		99.2203	97.5177	99.0457			349		100.114	107.049	109.435
			350		98.8744	97.1602	99.7478			350		99.9419	107.343	108.965
			351		98.6958	97.1676	99.9341			351		100.2	107.019	109.197
			352		98.7083	96.9372	100.077			352		100.104	107.816	107.879
			353		98.2394	96.9206	99.7765			353		100.186	107.956	107.842
			354		97.9037	96.9206	99.3752			354		100.289	107.779	108.2
			355		97.943	96.963	98.9024			355		100.415	107.721	107.967
			356		98.0538	96.6165	98.7877			356		100.716	108.038	108.156
			357		98.3977	96.9317	98.6874			357		100.681	108.022	109.343
			358		98.4676	96.8045	99.0027			358		100.906	107.667	109.055
			359		98.6017	96.7677	99.1603			359		101.152	107.781	109.347
			360		98.675	96.8377	98.9883			360		101.681	107.248	109.16
			361		98.9919	97.245	98.888			361		101.527	107.582	108.145
			362		99.1793	96.8709	98.4868			362		101.216	107.611	107.665
			363		98.8092	96.8211	98.3578			363		100.984	107.46	107.1
			364		98.8595	96.517	97.6987			364		100.902	107.282	106.803
			365		98.5668	96.7971	97.4121			365		101.379	107.374	107.328
			366		98.287	96.7511	97.5984			366		101.239	107.38	107.106
			367		97.8267	97.1344	98.2145			367		100.505	107.21	107.111
			368		97.509	97.068	98.8737			368		100.184	107.179	107.657
			369		97.3541	97.197	99.7048			369		100.24	106.734	107.045
			370		97.4247	97.033	100.221			370		100.379	106.403	107.201
			371		97.4869	97.2468	100.479			371		100.439	106.504	106.961
			372		97.7774	97.2726	99.9627			372		100.17	106.417	105.892
			373		98.1453	97.5159	98.888			373		100.026	106.26	104.874
			374		98.5833	97.4993	97.8563			374		99.7455	106.563	104.712
			375		98.4257	97.3961	97.5554			375		99.8777	106.766	105.129
			376		98.4666	97.2191	98.1572			376		99.7635	106.94	105.652
			377		98.6078	97.2892	98.6158			377		99.4789	107.023	106.087
			378		98.469	97.4403	98.5728			378		99.5651	107.263	105.896
			379		98.6546	96.9298	98.3149			379		99.8116	107.026	105.059
			380		98.3633	96.3512	98.3578			380		99.8076	107.019	104.301
			381		98.4579	96.3954	99.1173			381		99.7775	106.598	103.979
			382		98.5273	96.3733	100.034			382		99.8958	106.663	103.249
			383		98.3073	96.6202	100.163			383		99.992	106.632	103.63
			384		98.1909	96.3198	99.5185			384		99.8557	106.091	103.726
			385		98.5144	96.3585	98.5155			385		100.102	105.76	104.332
			386		98.6024	96.7787	98.0283			386		99.9719	105.766	104.865
			387		98.7864	97.1694	98.1142			387		99.7214	105.479	105.286
			388		98.8539	97.0938	98.6444			388		99.9258	105.269	105.123
			389		99.4426	97.127	98.9024			389		99.7796	105.687	104.573
			390		99.4098	97.0736	99.146			390		100.056	105.513	103.81
			391		99.4316	97.2929	98.9024			391		100.166	105.127	104.044
			392		99.0695	97.0459	98.845			392		100.088	105.21	103.792
			393		98.7555	97.2413	98.4725			393		99.7114	105.305	104.149
			394		98.68	97.4145	98.3722			394		99.6132	105.292	104.055
			395		98.3103	97.6061	97.885			395		99.7755	105.389	103.856
			396		97.8764	97.7296	97.5411			396		99.6994	105.51	103.874
			397		98.0243	97.549	96.9965			397		99.7154	105.458	104.245
			398		98.4315	97.5527	97.2974			398		99.8297	105.578	103.278
			399		98.0886	97.643	97.799			399		99.535	105.898	103.274
			400		97.7747	97.4126	98.4868			400		99.6862	105.837	103.348
			401		98.0707	97.1123	98.5298			401		100.635	105.955	103.374
			402		98.087	96.5668	98.2862			402		101.787	105.552	103.362
			403		97.4463	96.5318	97.8993			403		101.88	105.838	103.325
			404		97.4613	96.834	97.9136			404		102.032	105.713	103.126
			405		97.0009	96.9003	97.8993			405		102.009	105.335	103.206
			406		97.3714	97.0846	97.885			406		102.107	104.993	103.381
			407		97.6108	97.1233	97.9423			407		102.451	104.967	103.523
			408		97.2548	97.34	97.799			408		102.509	105.422	103.036
			409		96.9788	97.2833	97.9709			409		102.714	105.374	103.591
			410		97.7008	97.3684	97.885			410		102.367	105.972	104.661
			411		97.6201	96.9272	97.8133			411		102.527	106.131	104.351
			412		98.005	96.9892	98.3005			412		102.653	106.435	103.895
			413		98.2922	96.0552	99.2606			413		102.726	107.037	103.659
			414		98.6757	95.7366	100.307			414		102.618	107.322	102.317
			415		99.1483	95.8536				415		102.8	107.058	102.886
			416		99.8284	95.9494				416		102.704	107.001	104.133
			417		99.9181	95.6675	100.865			417		101.968	106.742	105.161
			418		99.9308	95.7615	101.023			418		102.048	106.369	105.183
			419		100.109	96.0987	101.081			419		101.68	106.187	105.309
			420		100.236	97.0386	101.496			420		101.589	105.675	104.464
			421		100.655	97.4864	101.954			421		101.615	105.118	104.39
			422		100.669	97.9305	102.571			422		101.71	104.744	103.965
			423		100.451	98.4004	102.7			423		101.663	104.664	103.698
			424		100.787	98.8372	102.843			424		101.722	104.194	103.527
			425		100.959	99.4637	102.843			425		102.002	103.685	104.461
			426		101.012	99.5485	102.886			426		101.649	103.695	105.683
			427		101.106	100.186	103.187			427		101.816	103.226	105.657
			428		100.913	101.156	103.86			428		101.645	103.267	104.789
			429		101.047	101.515	104.949			429		101.802	103.335	103.443
			430		101.603	102.171	105.823			430		101.79	103.221	103.367
			431		101.564	102.576	106.239			431		101.71	102.773	103.813
			432		102.163	102.554	106.296			432		101.271	102.521	104.734
			433		102.373	103.194	106.339			433		101.447	102.639	103.669
			434		102.448	103.041	106.311			434		101.295	102.681	103.024
			435		102.504	102.759	105.953			435		101.233	102.51	101.653
			436		102.423	103.02	105.695			436		101.561	102.292	102.278
			437		102.226	103.312	105.781			437		101.343	101.574	102.732
			438		102.196	103.623	106.454			438		101.465	101.645	103.071
			439		101.808	104.093	106.999			439		101.425	101.975	102.776
			440		101.57	104.181	107.514			440		101.623	102.19	102.765
			441		101.467	104.502	107.615			441		101.425	102.429	102.026
			442		101.125	104.784	107.858			442		101.569	102.129	102.243
			443		100.886	105.143	108.216			443		101.347	102.373	102.001
			444		100.912	104.915	109.076			444		101.271	102.267	102.173
			445		100.806	105.112	109.606			445		101.972	102.703	102.091
			446		100.932	104.911	110.266			446		101.537	102.312	102.582
			447		101.114	104.992	109.993			447		101.613	102.212	102.652
			448		100.695	104.541	109.177			448		101.828	101.794	102.772
			449		100.886	104.52	107.729			449		101.752	101.967	102.496
			450		101.058	104.264	107.185			450		101.828	101.928	102.848
			451		100.853	104.427	107.858			451		102.203	101.908	102.28
			452		100.689	104.425	109.048			452		102.315	102.047	102.065
			453		100.409	104.983	109.707			453		101.609	102.259	101.395
			454		100.441	105.193	109.549			454		101.808	102.887	101.582
			455		101.128	105.424	108.833			455		101.932	102.684	101.857
			456		101.194	105.733	108.231			456		102	103.214	102.552
			457		101.368	106.087	108.732			457		101.912	102.966	101.865
			458		101.558	106.142	109.449			458		101.523	103.081	101.121
			459		101.746	106.172	110.681			459		101.533	102.975	100.961
			460		102.202	106.135	111.097			460		101.172	102.995	100.949
			461		101.815	105.875	111.297			461		101.17	102.612	101.409
			462		101.772	105.849	110.395			462		101.501	102.135	101.87
			463		101.636	105.816	109.621			463		101.668	102.396	101.707
			464		101.407	105.635	108.976			464		101.146	102.212	101.66
			465		101.614	105.626	109.134			465		101.369	102.225	102.256
			466		101.73	105.735	108.99			466		101.569	101.898	102.114
			467		101.381	105.606	109.148			467		101.042	101.927	101.522
			468		101.928	105.849	108.775			468		101.459	102.082	100.791
			469		101.717	106.137	109.048			469		101.453	102.244	100.6
			470		101.535	106.174	109.535			470		101.012	102.583	101.377
			471		101.503	106.094	110.251			471		100.627	102.667	102.678
			472		101.006	106.103	110.266			472		100.9	102.761	103.327
			473		100.821	106.043	109.936			473		100.731	102.456	102.147
			474		101.066	105.7	109.664			474		100.665	102.475	101.42
			475		100.909	106.118	110.065			475		100.92	102.483	100.608
			476		100.948	106.568	110.452			476		100.627	101.868	100.674
			477		101.112	106.638	110.667			477		100.842	101.848	101.134
			478		101.14	106.732	110.681			478		100.89	101.442	101.34
			479		101.327	106.374	110.868			479		100.888	101.46	100.945
			480		101.587	105.86	111.885			480		100.792	101.46	102.139
			481		101.602	105.733	113.117			481		100.559	102.189	102.608
			482		101.316	104.968	113.776			482		100.589	102.861	102.376
			483		101.003	104.27	113.003			483		100.86	102.969	101.969
			484		101.006	104.17	111.484			484		101	103.355	101.167
			485		101.088	103.689	110.294			485		101.11	103.169	100.791
			486		101.088	104.016	110.495			486		101.261	103.489	101.072
			487		100.746	104.415	111.326			487		101.289	103.095	101.441
			488		100.379	104.592	112.501			488		101.603	102.912	101.155
			489		100.405	104.753	112.601			489		102.076	102.253	100.999
			490		100.82	104.968	112.358			490		102.056	101.918	100.505
			491		100.754	104.907	111.727			491		101.806	101.956	100.602
			492		100.717	105.512	111.999			492		101.836	102.292	100.51
			493		100.698	105.571	112.329			493		101.633	102.572	100.752
			494		100.817	105.621	112.702			494		101.525	102.421	100.965
			495		101.004	106.102	112.358			495		101.521	102.6	100.966
			496		100.876	106.092	111.856			496		101.589	102.793	101.124
			497		100.455	105.927	111.168			497		101.399	102.998	100.974
			498		100.489	105.606	110.567			498		101.665	102.7	100.232
			499		100.426	105.514	110.38			499		101.964	102.429	99.747
			500		100.686	105.67	110.337			500		101.87	102.185	99.4805
			501		100.49	105.639	110.638			501		101.722	102.473	99.4336
			502		100.477	105.296	110.681			502		101.87	102.47	99.9692
			503		100.65	104.981	111.269			503		102.141	102.367	99.3283
			504		101.017	104.952	111.613			504		101.91	102.479	99.0497
			505		101.141	105.464	112.071			505		102.012	102.804	99.1395
			506		100.953	105.239	111.856			506		101.852	103.192	99.5329
			507		100.395	104.845	111.598			507		101.908	103.414	100.618
			508		100.427	105.195	111.097			508		102.112	103.406	101.821
			509		100.418	105.412	110.853			509		102.249	103.184	101.687
			510		100.233	105.528	110.868			510		102.319	103.263	101.133
			511		99.8376	105.722	110.896			511		102.347	103.448	101.083
			512		99.5865	105.687	110.695			512		102.305	103.306	100.504
			513		99.6669	106.004	110.309			513		101.92	102.689	100.209
			514		100.01	106.046	109.764			514		102.18	102.281	99.9048
			515		100.002	105.657	109.65			515		102.014	102.429	99.9848
			516		99.7262	105.269	109.879			516		101.884	102.292	99.1881
			517		100.074	105.451	110.251			517		101.824	102.07	100.096
			518		100.226	105.409	110.653			518		101.499	101.918	99.6421
			519		100.403	105.053	110.409			519		101.317	101.85	99.3303
			520		100.367	105.051	109.836			520		101.479	101.894	99.0322
			521		100.21	105.068	109.306			521		101.9	101.965	99.2641
			522		100.127	104.922	109.062			522		101.91	102.313	98.8842
			523		100.643	105.066	109.134			523		101.888	102.129	99.1007
			524		100.236	104.909	109.205			524		101.838	102.332	98.382
			525		100.148	104.675	109.248			525		102.064	102.382	98.0702
			526		99.9259	104.491	109.32			526		102.385	102.438	98.2339
			527		99.9197	103.993	109.119			527		102.229	102.118	99.2155
			528		100.194	103.732	109.148			528		102.138	101.487	99.5254
			529		100.544	103.805	109.22			529		102.058	101.616	99.2176
			530		100.221	103.693	109.162			530		102.15	101.488	98.674
			531		100.44	103.901	108.962			531		102.092	101.356	98.1578
			532		100.49	103.973	108.818			532		101.954	101.317	98.7265
			533		100.564	103.992	108.876			533		101.946	101.52	99.7433
			534		100.471	104.156	109.005			534		101.77	101.351	99.6187
			535		100.368	104.629	109.091			535		102.177	101.736	99.4258
			536		100.114	104.732	109.033			536		102.235	102.298	99.6028
			537		100.077	104.694	108.804			537		102.108	102.138	99.0422
			538		99.3862	104.261	108.302			538		101.613	101.928	99.268
			539		99.0858	103.988	108.202			539		101.736	101.719	99.6653
			540		99.2201	104.439	108.116			540		102.03	101.45	99.1648
			541		99.2803	104.1	108.36			541		101.704	101.262	98.785
			542		98.7809	103.525	108.245			542		101.631	101.319	98.9506
			543		98.811	103.319	108.245			543		101.281	101.3	98.6331
			544		98.7429	103.243	107.93			544		101.156	100.98	98.631
			545		99.5654	103.295	108.116			545		101.251	101.053	98.923
			546		99.8366	103.459	108.088			546		101.399	101.39	98.5259
			547		99.8357	102.687	108.088			547		101.13	101.879	97.9301
			548		99.517	102.888	107.572			548		100.996	101.987	98.014
			549		99.5007	103.087	107.285			549		101.279	102.261	98.8339
			550		99.4894	103.312	106.984			550		101.473	102.352	98.5264
			551		99.6544	103.704	106.827			551		101.365	102.416	98.2321
			552		99.2946	103.87	106.268			552		101.144	102.581	98.2358
			553		99.3457	104.019	105.551			553		100.988	102.378	97.0691
			554		99.1677	104.421	104.949			554		101.064	101.761	96.8275
			555		99.7004	104.369	104.663			555		101.305	101.27	96.886
			556		100.021	104.369	104.806			556		101.369	101.214	95.6847
			557		100.111	104.132	105.193			557		100.85	100.771	96.3058
			558		100.066	103.63	105.737			558		100.786	100.666	97.3088
			559		100.122	103.308	105.924			559		100.846	100.44	96.8842
			560		100.177	103.107	105.68			560		101.339	100.612	97.9499
			561		99.7495	103.242	105.322			561		101.668	100.398	98.0202
			562		99.3717	102.834	105.265			562		101.455	100.355	97.0892
			563		99.2256	102.637	105.236			563		101.323	100.403	96.6722
			564		99.2037	102.735	105.121			564		101.241	100.26	96.9194
			565		99.418	102.788	104.663			565		101.613	100.024	96.6231
			566		99.5627	103.078	104.104			566		101.413	100.046	97.1901
			567		99.7257	103.079	103.832			567		101.389	100.089	97.4435
			568		99.8935	102.985	104.133			568		101.12	99.8335	96.6781
			569		99.929	103.433	104.663			569		101.102	99.7843	96.08
			570		99.8574	103.476	104.663			570		101.102	100.009	96.3739
			571		99.7938	103.352	104.219			571		101.016	100.004	96.1987
			572		100.163	103.214	103.617			572		101.183	99.8812	96.1014
			573		100.271	103.207	103.344			573		101.271	99.9043	96.4503
			574		99.637	103.14	103.273			574		101.221	99.6735	96.5845
			575		100.176	102.998	103.516			575		101.241	99.4733	96.6368
			576		100.345	102.915	103.674			576		101.357	99.3872	96.8841
			577		100.314	102.473	103.86			577		101.174	99.6934	97.4996
			578		100.129	102.198	103.688			578		101.499	99.892	97.9962
			579		100.005	101.813	103.373			579		101.535	99.8043	97.6826
			580		99.7699	101.791	102.814			580		101.561	99.8643	97.482
			581		99.8645	101.598	102.628			581		101.321	100.2	96.2824
			582		99.4495	101.784	102.872			582		101.305	100.038	95.9572
			583		99.2303	101.707	103.645			583		101.341	100.04	96.0763
			584		99.2896	101.99	104.219			584		101.427	99.972	96.1189
			585		99.2484	102.145	104.233			585		101.341	99.9536	96.296
			586		98.7552	102.739	103.76			586		100.94	99.7935	97.1218
			587		98.977	102.51	103.273			587		100.958	99.6165	97.2097
			588		99.314	102.705	102.972			588		100.661	100.017	97.1726
			589		99.3539	102.407	102.972			589		100.748	99.9028	96.7812
			590		99.419	102.377	102.771			590		100.804	100.212	96.7325
			591		99.2128	102.414	102.585			591		100.768	100.563	96.3761
			592		99.3102	101.863	102.084			592		100.639	100.665	96.4561
			593		99.325	101.456	101.969			593		100.677	100.481	96.3257
			594		99.0215	101.297	101.912			594		100.73	100.483	96.2692
			595		99.0289	100.993	102.026			595		100.89	100.558	96.164
			596		98.8908	100.835	101.783			596		101.06	100.109	96.6547
			597		98.866	100.498	101.983			597		101.345	100.052	96.4052
			598		99.0832	100.387	102.356			598		101.353	100.225	96.676
			599		99.0013	100.691	103.144			599		101.643	99.7396	96.5457
			600		99.2693	100.759	103.359			600		101.531	99.6796	96.3919
			601		99.0095	101.166	103.416			601		101.704	99.6242	96.209
			602		98.6951	101.421	102.786			602		101.964	99.3225	96.1698
			603		98.3616	101.773	102.356			603		101.716	99.301	95.6981
			604		98.1969	102.2	101.74			604		101.772	99.4672	95.4818
			605		98.1918	102.355	101.525			605		101.738	107.442	95.404
			606		104.296	102.687	100.851			606		101.864	107.076	96.397
			607		105.359	102.772	100.536			607		101.984	108.079	98.3464
			608		106.794	102.342	100.321			608		102.146	109.469	100.235
			609		108.382	102.302	100.951			609		102.068	111.839	102.348
			610		109.44	102.086	101.682			610		102.389	114.368	103.501
			611		111.381	101.858	102.313			611		103.223	117.179	104.677
			612		113.07	101.758	102.155			612		104.596	119.943	104.312
			613		110.865	101.378	101.639			613		105.767	115.022	103.746
			614		112.343	101.039	101.08			614		107.463	118.369	103.26
			615		113.609	101.458	101.224			615		108.906	120.973	103.365
			616		114.72	111.827	101.697			616		109.308	122.859	103.849
			617		115.445	114.774	102.012			617		109.959	124.17	104.583
			618		115.71	116.654				618		111.253	125.251	104.102
			619		115.777	119.431				619		112.254	126.214	106.373
			620		116.275	123.006	102.591			620		112.801	127.098	110.802
			621		116.748	127.055	105.48			621		113.604	127.832	116.364
			622		116.703	130.921	111.629			622		114.067	128.463	121.738
			623		116.971	124.434	119.572			623		114.432	128.268	125.223
			624		117.142	125.698	125.78			624		114.917	128.815	126.602
			625		117.322	128.487	128.838			625		115.103	128.954	127.124
			626		117.86	130.219	128.93			626		115.486	129.647	126.653
			627		117.76	131.559	128.291			627		115.717	129.985	126.902
			628		117.674	132.242	127.819			628		116.051	129.785	126.891
			629		118.029	132.408	127.941			629		116.037	129.493	126.971
			630		117.9	132.943	128.078			630		116.009	129.262	127.004
			631		117.886	133.293	128.488			631		116.382	129.935	126.729
			632		117.911	133.514	128.838			632		116.396	129.796	125.691
			633		118.115	133.459	129.751			633		116.627	131.027	125.802
			634		118.279	133.477	130.406			634		116.627	130.981	127.142
			635		118.246	133.809	130.832			635		117.106	130.766	128.073
			636		118.275	133.772	130.634			636		117.114	131.12	128.647
			637		118.64	133.735	130.056			637		117.156	131.32	128.677
			638		118.893	133.68	129.873			638		117.224	131.628	128.172
			639		118.867	133.238	129.767			639		117.15	131.258	127.171
			640		118.534	133.108	129.782			640		117.246	130.981	127.766
			641		118.345	132.943	129.295			641		116.909	129.627	127.793
			642		118.358	132.961	128.549			642		116.981	129.596	128.309
			643		118.192	133.44	128.108			643		116.368	129.534	128.408
			644		117.822	133.754	128.58			644		116.378	129.319	127.346
			645		117.935	133.569	129.249			645		116.496	129.519	125.377
			646		117.862	133.975	129.964			646		116.839	129.504	125.469
			647		117.847	133.901	129.614			647		116.671	129.719	126.262
			648		118.117	133.846	128.747			648		116.733	130.288	127.068
			649		118.591	133.606	127.743			649		117.078	130.427	128.223
			650		118.525	133.422	127.088			650		116.827	130.135	128.022
			651		118.592	133.219	126.799			651		117.154	130.304	126.739
			652		118.512	133.606	126.875			652		117.11	130.519	126.285
			653		118.537	133.182	127.088			653		116.843	130.627	127.111
			654		118.461	133.219	127.606			654		116.855	130.75	127.119
			655		117.957	132.998	128.169			655		116.653	130.843	127.469
			656		117.627	132.593	128.747			656		116.476	130.689	127.797
			657		117.701	132.261	129.051			657		116.711	130.92	127.148
			658		118.031	132.206	128.838			658		116.837	131.181	126.478
			659		117.871	131.855	128.397			659		117.096	131.689	126.404
			660		118.186	131.947	128.26			660		116.997	131.674	126.061
			661		118.351	132.5	128.428			661		117.236	131.366	125.551
			662		118.805	132.851	128.412			662		117.198	131.705	125.731
			663		118.693	133.367	128.412			663		117.492	131.351	125.855
			664		118.678	133.385	128.458			664		117.526	131.289	126.39
			665		118.614	133.145	128.717			665		117.073	131.166	126.372
			666		118.621	133.219	128.945			666		117.078	131.212	126.127
			667		118.068	133.44	128.93			667		116.627	130.843	126.429
			668		117.877	132.998	128.686			668		116.927	131.12	126.47
			669		117.836	132.666	128.473			669		117.132	131.505	126.534
			670		117.404	132.316	128.473			670		117.023	131.12	126.92
			671		117.279	132.537	128.854			671		117.011	131.474	126.951
			672		116.717	133.016	129.188			672		117.38	131.489	127.061
			673		116.763	132.869	129.28			673		117.322	131.751	127.31
			674		117.219	132.795	129.264			674		117.154	131.535	126.584
			675		117.471	132.98	128.945			675		117.326	131.474	126.305
			676		117.282	133.348	128.428			676		116.803	131.397	125.646
			677		117.434	133.643	128.245			677		116.552	131.612	125.788
			678		117.465	133.477	128.488			678		116.236	131.443	126.476
			679		117.891	133.274	129.158			679		116.236	131.674	127.343
			680		117.957	133.754	129.432			680		115.947	131.658	127.805
			681		117.71	133.754	129.173			681		115.933	131.582	127.472
			682		117.61	133.367	128.565			682		116.408	131.935	126.584
			683		117.913	133.403	128.001			683		116.623	132.197	127.094
			684		117.833	133.569	128.078			684		116.891	132.012	127.132
		Fig 7g
			RH	ΔTPC	ΔTPC-TPC			RH	ΔTPC	ΔTPC-TPC
			5.82	0.34	13.9388			2.435	2.2445	2.81249
			4.22	1.09	12.1457			2.93	3.84	2.38431
			8.05	0.31	10.065			2.298	2.855	0.410888
			15.94	1.71
			9.9996	1.9175
			10.16	2.156
			7.845	4.105
		Fig 7h	RH	ΔTPC	ΔTPC-TPC
			25.55	17.01	29.9187
			34.98	16.85	24.2547
			34.64	11.83	35.696
				17.01	28.3088

## Sheet: Fig 8
	Fig 8b	TatiΔKu80	ΔTPC	ΔTPC-a-TPC			TatiΔKu80	ΔTPC	ΔTPC-a-TPC
		74	16	78			12.3	21.3	43.6
		62	32	80			19.6	35.8	16.5
		68	22	64			27.1	43.1	29.1
							23.4	31.7	11
							18.8	23.5	32.4
							10.1	11.9	18.3
							33.9	58.7	26.5
							27.7	57.2	17.8
							15.6	28.1	27.5
							19.7	52.7	18.3
							11.1	30.7	12.3
							32.5	40.6	29.5
							25.6	200.09	9.2
							23.4	21.6	29.4
							11.6	59.2	54.2
							16.6	27.6	39.5
							23.4	56.9	29.3
							26.7	32.2	16.3
							16.2	269.75	20.1
							22.2	62.34	37.5
							12.1	47.6	30.2
							54.5	55	39.2
							83.2	25.3	9.3
							98.32	23.7	31.2
							19.5	82.1	15.3
							11.3	31.9	6.4
							16.4	46.5	15.9
							36.4	30.8	7.4
							18.4	52.5	13.5
							28.5	97.4	18.8
							29.5	34.6	34.3
							13.8	42.6	18.7
							18.2	21	16
							26.8	78.5	10.5
							11.8	39.8	5.3
							28.3	96.8	9.4
							48.4	56.3	12.9
							23.7	137.5	4.8
							13.2	64.5	41.5
							32.1	98.3	32
							34.8	24.1	8.4
							38.4	145.2	27.8
							36.75	46.5	22
							56.3	73.8	12.5
							22.1	106.4	29.9
							33.5	18.7	22.4
							14.7	76.4	34.2
							21.5	79.8	26.2
							42.6	83.1	19.3
							98.45	34.2	36.5

## Sheet: Sup Fig 3
	S3a
			A			P			N
		3d - ATc	99	99	97	1	1	3	0	0	0
		3d + ATc	95	100	98	3	0	2	2	0	0
		7d + ATc	97	98	99	2	2	1	1	0	0
			A			P			N
		3d - ATc	93	95	96	6	4	3	1	1	1
		3d + ATc	12	24	18	32	39	18	56	37	64
		7d + ATc	3	4	7	6	7	8	91	89	85
			A			P			N
		3d - ATc	100	99	100	0	1	0	0	0	0
		3d + ATc	99	98	99	1	1	0	0	1	1
		7d + ATc	95	91	90	1	3	2	4	6	8

## Sheet: Sup Fig 5
	S5a
		S5c	64		28.3923	46.9293	41.4675	82.1614	61.6816	56.8265
		S5d	100	99	97	110		150	99	64

## Sheet: Sup Fig 6
	S6a		iΔTPC	iΔTPC-TR	ΔTPC-a	ΔTPC-b	ΔTPC-c-5
			20.221	5.18605	9.98013	11.7153	27.7486
	S6b
	S6c

[truncated: 3 more sheets: Sup Fig 8, Sup Fig 9, Sup Fig 10]
